# Supplementary material for: Impacts of the Pandemic, Animal Source Food Retailers’ and Consumers’ Knowledge and Attitudes toward COVID-19, and Their Food Safety Practices in Chiang Mai, Thailand
Source: Int J Environ Res Public Health. 2022 Aug 17;19(16):10187. doi: 10.3390/ijerph191610187 (PMC9408671; doi:10.3390/ijerph191610187)
Supplement: Supplementary file 1 [file ijerph-19-10187-s001.zip]

Archive with 3 entries (3 files):
- Supplementary Files/Supplementary File S1 QX_COVID-19-ASF Retailers.pdf
- Supplementary Files/Supplementary File S2 QX_COVID-19-consumers.pdf
- Supplementary Files/Supplementary File S3 Figures and tables.pdf
